# Supplementary material for: Prevalence and Outcomes of HER2-Low Versus HER2-0 Status in Patients with Metastatic Breast Cancer
Source: Cancers (Basel). 2026 Jan 14;18(2):253. doi: 10.3390/cancers18020253 (PMC12838560; doi:10.3390/cancers18020253)
Supplement: Supplementary file 1 [file cancers-18-00253-s001.zip]

Archive with 1 entries (1 files):
- cancers-4063843-supplementary.pdf
